# Supplementary material for: Quadruple gene-engineered natural killer cells enable multi-antigen targeting for durable antitumor activity against multiple myeloma
Source: Nat Commun. 2022 Nov 29;13:7341. doi: 10.1038/s41467-022-35127-2 (PMC9709157; doi:10.1038/s41467-022-35127-2)
Supplement: Supplementary file 4 — Source Data [file 41467_2022_35127_MOESM4_ESM.xlsx]

## Sheet: Figure 2
MM.1S Alone no antibody
Round 1
Time
0	1	1	1	1	1	1	1	1	1	1	1	1
1.5	0.878908	0.868595	0.867063	0.887741	0.898236	0.903896	0.887876	0.890268	0.900438	0.909568	0.875376	0.887247
6	0.983581	0.824651	0.768335	0.801892	0.693653	0.728452	0.563702	0.802169	0.625522	0.635419	0.689219	0.823761
7.5	1.02094	0.845733	0.808289	0.850577	0.714087	0.752434	0.594446	0.862537	0.65631	0.668016	0.723243	0.898775
9	1.05963	0.888344	0.851174	0.885722	0.745479	0.78213	0.615898	0.915012	0.692367	0.69251	0.759412	0.952209
10.5	1.09102	0.88346	0.883855	0.9294	0.769776	0.811882	0.640605	0.948626	0.704364	0.728099	0.789963	0.990757
12	1.13324	0.959061	0.908559	0.961704	0.803209	0.834835	0.665975	0.987435	0.737655	0.763173	0.826977	1.0225
13.5	1.16526	0.987344	0.934409	0.9988	0.83858	0.870027	0.687778	1.01774	0.770128	0.785689	0.856805	1.06094
15	1.19004	1.02712	0.962172	1.02609	0.85412	0.897041	0.714227	1.05304	0.777422	0.809694	0.874086	1.09888
16.5	1.2183	1.05567	0.989124	1.05268	0.88371	0.917063	0.737676	1.0733	0.808828	0.84321	0.895078	1.12104
18	1.24505	1.09251	1.01003	1.0736	0.902101	0.930283	0.755042	1.09435	0.825635	0.852342	0.910721	1.12884
19.5	1.27218	1.10983	1.03478	1.09579	0.932269	0.978984	0.760807	1.12254	0.830164	0.860745	0.928745	1.15383
21	1.2969	1.12016	1.0655	1.11947	0.947111	0.999432	0.780707	1.14358	0.857093	0.888561	0.935765	1.16465
22.5	1.32788	1.15349	1.09182	1.14077	0.987748	1.02778	0.803722	1.17392	0.874716	0.901874	0.962082	1.17591
24	1.35456	1.18483	1.11267	1.17443	1.00701	1.04776	0.823579	1.19102	0.8889	0.923096	0.972615	1.20617
25.5	1.37836	1.20468	1.14356	1.19596	1.03921	1.06218	0.842915	1.21745	0.915841	0.928157	0.993283	1.21692
27	1.40585	1.23831	1.16536	1.22203	1.06097	1.09735	0.865082	1.24637	0.929942	0.952044	1.01742	1.24459
28.5	1.40258	1.25981	1.18357	1.23564	1.08233	1.11553	0.879938	1.27524	0.95425	0.970222	1.03646	1.27279
30	1.43788	1.28359	1.21252	1.25637	1.10435	1.14614	0.903768	1.31111	0.969285	0.987132	1.05513	1.29267
31.5	1.44925	1.30551	1.23026	1.27473	1.12524	1.16002	0.92465	1.3207	0.99705	1.016	1.08104	1.32428
33	1.46673	1.31318	1.24361	1.30386	1.14954	1.17871	0.937799	1.33731	1.01767	1.03765	1.097	1.33816
34.5	1.47986	1.33328	1.27141	1.31957	1.18807	1.20146	0.977487	1.3665	1.04521	1.0605	1.11823	1.36329
36	1.50194	1.36745	1.28893	1.35646	1.21994	1.23336	1.00505	1.38801	1.07893	1.09345	1.16938	1.39906
37.5	1.51165	1.3886	1.3377	1.36065	1.26494	1.25647	1.04371	1.408	1.09486	1.1114	1.18201	1.41411
39	1.54853	1.42303	1.34995	1.4037	1.28639	1.30237	1.07803	1.45301	1.14384	1.13597	1.2172	1.44368
40.5	1.56652	1.45238	1.39346	1.43237	1.33291	1.33508	1.11226	1.49135	1.16038	1.17292	1.26003	1.46363
42	1.59296	1.47873	1.42181	1.47161	1.36939	1.35604	1.14245	1.50741	1.20549	1.20927	1.28756	1.48595
43.5	1.60051	1.47022	1.45394	1.501	1.4189	1.40376	1.18321	1.53336	1.24886	1.25641	1.31075	1.51182
45	1.63693	1.52281	1.47386	1.5362	1.44696	1.43683	1.22544	1.55316	1.2689	1.2696	1.36619	1.5307
46.5	1.65073	1.54415	1.49692	1.53931	1.47139	1.47124	1.26058	1.58367	1.29529	1.29774	1.39492	1.55573
48	1.67718	1.56083	1.52931	1.56814	1.49153	1.48049	1.29121	1.60056	1.32862	1.34371	1.41153	1.58705
49.5	1.68963	1.58644	1.52954	1.59638	1.53856	1.49939	1.32004	1.63096	1.36729	1.36867	1.44103	1.60427
Round 2
0	1	1	1	1	1	1	1	1	1	1	1	1
2.5	1.04559	1.00098	1.02175	1.02253	1.01772	1.03655	1.00499	1.03134	0.993219	0.992868	0.996333	0.959318
4	1.06014	1.02537	1.03921	1.03435	1.04419	1.04077	1.02036	1.03858	0.993174	0.992883	0.986471	0.957269
5.5	1.09357	0.985328	1.05892	1.04793	1.06515	1.06515	1.03275	1.06444	1.01304	1.01753	0.992522	0.973189
7	1.11001	1.07163	1.09398	1.07019	1.09383	1.08383	1.03806	1.09194	1.03371	1.03501	1.01262	0.965375
8.5	1.12873	1.06123	1.10997	1.09144	1.11552	1.10442	1.07055	1.11351	1.04058	1.05114	1.01834	0.982932
10	1.13783	1.10902	1.13648	1.11487	1.14827	1.15493	1.10266	1.15857	1.08527	1.06988	1.04063	0.987937
11.5	1.17378	1.11541	1.16148	1.13146	1.15993	1.17199	1.11185	1.16272	1.08869	1.08559	1.06518	1.01113
13	1.18786	1.14948	1.1891	1.15306	1.17833	1.19325	1.14481	1.17557	1.11536	1.11273	1.07178	1.01947
14.5	1.22098	1.16811	1.21896	1.18557	1.22913	1.20343	1.18024	1.19302	1.13182	1.13008	1.08834	1.04526
16	1.22909	1.19942	1.23854	1.21852	1.23493	1.23958	1.20477	1.21933	1.16149	1.1486	1.11416	1.04235
17.5	1.25577	1.22645	1.26575	1.24762	1.2811	1.26757	1.23432	1.25739	1.16978	1.17628	1.1294	1.05864
19	1.26798	1.24092	1.29578	1.26609	1.29189	1.28563	1.25182	1.28292	1.18972	1.19307	1.14881	1.06524
20.5	1.28704	1.25706	1.31631	1.28608	1.3241	1.30315	1.28167	1.30876	1.21126	1.1864	1.16251	1.06755
22	1.307	1.2894	1.3461	1.31366	1.34138	1.32184	1.32999	1.33019	1.22365	1.21264	1.18554	1.1019
23.5	1.32421	1.3376	1.38628	1.34083	1.37566	1.35125	1.33342	1.33952	1.25647	1.2467	1.20003	1.10621
25	1.34857	1.36442	1.4017	1.37131	1.39785	1.38378	1.37763	1.38891	1.26796	1.2727	1.23389	1.12394
26.5	1.34656	1.36216	1.42048	1.40069	1.42128	1.40671	1.40352	1.39161	1.2971	1.27933	1.26017	1.13003
28	1.37047	1.36812	1.44308	1.42144	1.43214	1.44623	1.43311	1.41835	1.3055	1.29153	1.28575	1.14575
29.5	1.3867	1.40489	1.46818	1.43328	1.46618	1.45883	1.43941	1.44826	1.31779	1.31523	1.30291	1.1643
31	1.38579	1.45565	1.49548	1.47293	1.48565	1.4816	1.47577	1.47206	1.34053	1.31969	1.32764	1.15859
32.5	1.40959	1.43146	1.52642	1.49048	1.53049	1.53141	1.49663	1.494	1.35787	1.34051	1.33544	1.18841
34	1.42532	1.45525	1.56643	1.50992	1.53945	1.54208	1.52786	1.53027	1.3868	1.37111	1.35178	1.18989
35.5	1.44306	1.52834	1.59881	1.5415	1.57882	1.56768	1.54395	1.53814	1.41535	1.40359	1.36893	1.20937
37	1.43032	1.51805	1.61309	1.57777	1.59561	1.60445	1.57838	1.56137	1.41539	1.39457	1.40379	1.21288
38.5	1.45678	1.54051	1.65931	1.60775	1.60562	1.6333	1.60453	1.60095	1.41493	1.41458	1.41067	1.2317
40	1.48549	1.57631	1.68485	1.62545	1.63023	1.65638	1.62354	1.60985	1.46034	1.47844	1.4467	1.24676
41.5	1.50223	1.63993	1.70592	1.66347	1.65279	1.68875	1.6466	1.63541	1.4691	1.46286	1.45831	1.25238
43	1.50495	1.65595	1.73105	1.66869	1.66208	1.71417	1.67672	1.65735	1.49236	1.49464	1.48257	1.25474
44.5	1.51986	1.65613	1.73198	1.70894	1.67456	1.71796	1.70348	1.6755	1.49789	1.52852	1.49565	1.27362
46	1.51422	1.66071	1.79656	1.72653	1.71735	1.76111	1.71632	1.71225	1.49821	1.51742	1.52706	1.29104
47.5	1.52049	1.69889	1.80034	1.7511	1.73987	1.79056	1.74693	1.72623	1.52652	1.5509	1.55191	1.30266
Round 3
0	1	1	1	1	1	1	1	1	1	1	1	1
1.5	1.25198	1.02465	1.03991	1.05878	1.10952	1.1174	1.07131	1.08853	1.06843	1.06928	0.995729	0.96002
3	1.25181	1.02106	1.05224	1.06952	1.14814	1.15489	1.09486	1.10289	1.08001	1.0628	0.972332	0.955133
4.5	1.22626	1.02496	1.06143	1.07975	1.14956	1.15403	1.0992	1.09891	1.07604	1.07137	0.965965	0.924876
6	1.20452	1.03095	1.0596	1.09844	1.16923	1.14995	1.10713	1.09469	1.1016	1.08573	0.972746	0.927172
7.5	1.2168	1.01768	1.07031	1.10466	1.1821	1.16291	1.12517	1.12552	1.10818	1.09329	0.978268	0.922069
9	1.22287	1.03749	1.09025	1.11776	1.19678	1.18304	1.12877	1.13776	1.09889	1.10255	0.981431	0.925661
10.5	1.22727	1.04636	1.09797	1.1304	1.20893	1.17416	1.14664	1.14954	1.1342	1.11224	0.987761	0.930503
12	1.23959	1.0517	1.09854	1.14043	1.20579	1.19064	1.15432	1.14031	1.13068	1.11772	0.989318	0.937148
13.5	1.24311	1.05483	1.11441	1.13046	1.21169	1.19936	1.17046	1.15044	1.14321	1.11807	0.998083	0.960706
15	1.24325	1.06066	1.12087	1.15133	1.22848	1.21165	1.17528	1.17125	1.15407	1.134	1.0102	0.9545
16.5	1.24214	1.0809	1.12999	1.16191	1.24004	1.22609	1.20164	1.17789	1.15573	1.13064	1.02276	0.958252
18	1.2606	1.08567	1.14525	1.17984	1.25456	1.24188	1.20158	1.18829	1.15776	1.14867	1.02263	0.965998
19.5	1.27292	1.09353	1.14105	1.18041	1.26692	1.25003	1.216	1.2072	1.18896	1.15927	1.03092	0.963023
21	1.26763	1.10483	1.15273	1.2057	1.28612	1.26259	1.21225	1.20841	1.20075	1.1705	1.02902	0.969928
22.5	1.26981	1.11162	1.15587	1.21659	1.28732	1.2744	1.2347	1.22984	1.20434	1.18431	1.04035	0.968334
24	1.27878	1.11935	1.16748	1.22794	1.2942	1.28957	1.25194	1.2355	1.22399	1.18647	1.03527	0.979362
25.5	1.28989	1.13382	1.18523	1.22903	1.30956	1.31004	1.25948	1.24826	1.23398	1.17918	1.05819	0.977431
27	1.29083	1.14123	1.19729	1.25022	1.32805	1.3141	1.27603	1.26874	1.23871	1.20975	1.06453	0.982614
28.5	1.31525	1.14937	1.20422	1.26035	1.33698	1.32574	1.28218	1.28034	1.25167	1.20442	1.08159	0.990613
30	1.32181	1.16168	1.21989	1.27729	1.34674	1.32929	1.29809	1.28408	1.25179	1.22001	1.06907	0.998027
31.5	1.32327	1.16316	1.2288	1.28409	1.35072	1.34712	1.30689	1.29394	1.26722	1.23114	1.07921	1.00426
33	1.32868	1.18471	1.24552	1.29776	1.37371	1.35118	1.32456	1.30407	1.28091	1.2415	1.08161	1.00734
34.5	1.33102	1.18693	1.24331	1.31547	1.3848	1.36564	1.32837	1.32267	1.29502	1.26568	1.09725	1.01321
36	1.33478	1.19374	1.25445	1.32363	1.39549	1.37668	1.33483	1.32131	1.30502	1.26514	1.10983	1.00953
37.5	1.35667	1.20781	1.26365	1.32075	1.39624	1.38219	1.34119	1.34896	1.3107	1.26514	1.11117	1.017
39	1.36547	1.20689	1.27227	1.33785	1.41242	1.40538	1.34047	1.3492	1.32372	1.26269	1.10157	1.02776
40.5	1.37371	1.22464	1.2779	1.34492	1.43045	1.41896	1.3437	1.38701	1.32015	1.27802	1.12043	1.03425
42	1.37996	1.24993	1.30292	1.37893	1.45988	1.43485	1.3803	1.38335	1.35285	1.30775	1.13664	1.04922
43.5	1.3954	1.25369	1.29882	1.37204	1.44086	1.42678	1.37032	1.39769	1.34322	1.29511	1.12464	1.04379
MM.1S Alone + daratumumab
0	1	1	1	1	1	1	1	1	1	1	1	1
1.5	0.951629	0.932307	0.887713	0.921157	0.925182	0.916579	0.933279	0.910914	0.902536	0.91682	0.886916	0.923666
6	0.928062	0.963377	0.854232	0.878371	0.88032	0.87734	0.809126	0.827209	0.812812	0.825268	0.709588	0.77039
7.5	0.97553	1.00248	0.894088	0.914966	0.934515	0.928092	0.851772	0.876374	0.873094	0.871939	0.766672	0.81714
9	1.02245	1.03805	0.92866	0.964113	0.957767	0.991099	0.876951	0.914173	0.916939	0.934448	0.810763	0.866287
10.5	1.05847	1.08174	0.960736	1.00014	1.00227	1.02364	0.904906	0.963865	0.957541	0.966344	0.855682	0.903103
12	1.09677	1.12197	1.00468	1.03364	1.04429	1.06412	0.945097	1.00433	1.00175	1.00392	0.900007	0.944521
13.5	1.14642	1.15589	1.02496	1.06475	1.08211	1.09977	0.974426	1.03508	1.03996	1.03964	0.932656	0.98265
15	1.16322	1.1879	1.05827	1.09555	1.11455	1.12933	1.01045	1.06328	1.05642	1.0757	0.957011	1.00267
16.5	1.191	1.22736	1.08576	1.13672	1.1305	1.14937	1.03421	1.08781	1.07856	1.10212	0.978244	1.02537
18	1.21596	1.25127	1.10946	1.16569	1.16235	1.18568	1.05774	1.11848	1.11266	1.11942	0.995343	1.03261
19.5	1.25074	1.2607	1.12715	1.18801	1.18757	1.21014	1.07841	1.1379	1.12971	1.12138	1.03394	1.05889
21	1.27635	1.29584	1.15679	1.21899	1.22341	1.23783	1.09825	1.14549	1.1532	1.15356	1.0308	1.07439
22.5	1.30157	1.32657	1.18118	1.24427	1.23539	1.26626	1.12995	1.17739	1.16644	1.15508	1.05876	1.08863
24	1.33583	1.3435	1.20632	1.27899	1.26526	1.29814	1.15723	1.19531	1.19837	1.18659	1.0678	1.10397
25.5	1.36244	1.40386	1.25313	1.30943	1.29472	1.32936	1.17202	1.21865	1.22511	1.20223	1.08546	1.10955
27	1.39628	1.41376	1.26597	1.33918	1.30896	1.35356	1.1989	1.22975	1.24984	1.227	1.09387	1.13842
28.5	1.42571	1.45242	1.29232	1.35741	1.32872	1.38189	1.2163	1.25761	1.26792	1.23607	1.11152	1.14732
30	1.445	1.47307	1.31922	1.38422	1.35157	1.39064	1.23349	1.27544	1.29571	1.27303	1.14122	1.15875
31.5	1.47626	1.48939	1.36718	1.41196	1.36628	1.4395	1.25963	1.29344	1.30434	1.29647	1.14363	1.17303
33	1.50094	1.5227	1.37263	1.43671	1.39277	1.46113	1.27148	1.31334	1.31421	1.31883	1.16264	1.18413
34.5	1.53492	1.55733	1.41184	1.45515	1.43313	1.47741	1.30818	1.33869	1.3345	1.34133	1.17955	1.18878
36	1.55582	1.59169	1.43108	1.46811	1.45438	1.50655	1.31726	1.36656	1.35834	1.34956	1.20337	1.19563
37.5	1.58853	1.61632	1.49393	1.51127	1.48984	1.54353	1.34968	1.39839	1.39457	1.38524	1.22839	1.2145
39	1.62011	1.65991	1.52015	1.54429	1.50458	1.56626	1.40092	1.43742	1.42127	1.40102	1.25436	1.2341
40.5	1.64628	1.69798	1.55322	1.58844	1.53596	1.60475	1.41264	1.45784	1.4382	1.42415	1.25058	1.24511
42	1.68633	1.73813	1.58973	1.61485	1.56785	1.6373	1.44454	1.47461	1.46588	1.46581	1.28436	1.25707
43.5	1.70692	1.76493	1.63025	1.64987	1.5946	1.66769	1.45419	1.4843	1.486	1.49515	1.31383	1.26533
45	1.74783	1.81118	1.67072	1.6805	1.61415	1.70018	1.47821	1.51141	1.50666	1.50872	1.30819	1.27925
46.5	1.76155	1.8473	1.70636	1.69674	1.63683	1.73554	1.52127	1.56378	1.49801	1.50993	1.33018	1.28605
48	1.78444	1.86637	1.75116	1.72895	1.66198	1.75761	1.52279	1.56715	1.54781	1.54716	1.34747	1.31082
49.5	1.80964	1.91483	1.78151	1.73493	1.6851	1.78294	1.5326	1.58351	1.55449	1.56528	1.37572	1.30785
Round 2
0	1	1	1	1	1	1	1	1	1	1	1	1
2.5	1.04739	1.12769	1.04496	1.04228	1.07095	1.0312	1.11512	1.13807	1.17082	1.1118	1.11671	1.30971
4	1.05732	1.14568	1.0573	1.05574	1.06897	1.04546	1.10297	1.13054	1.15762	1.09355	1.10098	1.27843
5.5	1.06421	1.15	1.06952	1.05758	1.07888	1.05247	1.10589	1.13351	1.1631	1.09085	1.09137	1.17291
7	1.07161	1.18088	1.08017	1.06965	1.08886	1.06962	1.12001	1.15304	1.17595	1.10486	1.11385	1.27293
8.5	1.07617	1.19033	1.09498	1.08022	1.08565	1.07655	1.12854	1.15656	1.16867	1.11186	1.1097	1.25769
10	1.08856	1.20062	1.10307	1.1002	1.091	1.08492	1.13537	1.16888	1.18718	1.11574	1.10334	1.25401
11.5	1.09249	1.21583	1.12181	1.09793	1.09569	1.09385	1.1575	1.17262	1.20891	1.12086	1.11896	1.27708
13	1.11394	1.22355	1.12227	1.10758	1.09065	1.11129	1.16267	1.19632	1.21242	1.12608	1.12728	1.27441
14.5	1.12207	1.24751	1.14165	1.11454	1.12024	1.1142	1.16043	1.20403	1.22719	1.14654	1.14251	1.28841
16	1.12431	1.25208	1.15259	1.12787	1.12225	1.13002	1.17364	1.21049	1.23738	1.14229	1.13029	1.29449
17.5	1.13592	1.27182	1.16852	1.13463	1.13702	1.1459	1.18523	1.21179	1.2451	1.15689	1.15248	1.30923
19	1.13671	1.27186	1.17355	1.15456	1.1446	1.16739	1.18759	1.2101	1.25893	1.1504	1.14847	1.28951
20.5	1.14741	1.29919	1.18298	1.15195	1.14204	1.16007	1.20152	1.22002	1.25994	1.16675	1.16474	1.30711
22	1.15854	1.31824	1.20692	1.15089	1.15419	1.1591	1.21144	1.23784	1.26601	1.18296	1.16574	1.30467
23.5	1.15992	1.32503	1.2018	1.17811	1.15115	1.18091	1.21396	1.23647	1.27917	1.18055	1.17508	1.32068
25	1.18256	1.34104	1.2215	1.18495	1.14507	1.18975	1.23169	1.2555	1.29846	1.19338	1.1919	1.3271
26.5	1.18547	1.35705	1.21816	1.19327	1.15342	1.19074	1.22705	1.25248	1.30126	1.19338	1.1793	1.32627
28	1.18878	1.3608	1.23283	1.20016	1.16785	1.21211	1.22733	1.24833	1.30019	1.19833	1.1931	1.35596
29.5	1.19761	1.37543	1.24911	1.20403	1.1699	1.20412	1.23751	1.2525	1.30837	1.20562	1.20097	1.35779
31	1.21102	1.37769	1.2457	1.20169	1.18036	1.20517	1.2547	1.2618	1.29699	1.2146	1.21106	1.34452
32.5	1.21315	1.3973	1.26656	1.20511	1.16921	1.21351	1.23475	1.26794	1.32843	1.218	1.22687	1.3593
34	1.22782	1.39125	1.27372	1.22415	1.1841	1.22018	1.24882	1.26865	1.32908	1.2161	1.22858	1.34443
35.5	1.22229	1.41649	1.27334	1.23028	1.18846	1.22375	1.26384	1.27194	1.33826	1.23043	1.22253	1.37441
37	0.9184258*	1.11552	1.08854	1.23366	1.19041	1.21872	1.25267	1.26308	1.34129	1.23894	1.25256	1.38169
38.5	1.23126	1.43115	1.30405	1.2489	1.18864	1.22853	1.24914	1.27942	1.33936	1.2429	1.2389	1.37897
40	1.24001	1.43496	1.30876	1.24328	1.19192	1.22693	1.26926	1.28497	1.35528	1.23959	1.24975	1.38421
41.5	1.22847	1.43676	1.3103	1.2525	1.19766	1.2478	1.26978	1.28104	1.35927	1.25714	1.25011	1.38981
43	1.24272	1.44251	1.32491	1.25931	1.19634	1.24524	1.27366	1.28774	1.35615	1.25214	1.26483	1.41231
44.5	1.2338	1.4584	1.3168	1.24758	1.18964	1.24959	1.28405	1.28797	1.34816	1.26816	1.25713	1.4242
46	1.24153	1.46342	1.32021	1.25581	1.20037	1.25564	1.2786	1.29849	1.3604	1.25342	1.27331	1.40809
47.5	1.23341	1.47168	1.33661	1.26024	1.20171	1.24607	1.2822	1.30238	1.35827	1.26464	1.29245	1.42511
Round 3
0	1	1	1	1	1	1	1	1	1	1	1	1
1.5	0.985255	1.0176	0.983634	1.02597	1.01326	0.997124	1.0225	1.02674	1.02501	0.988919	0.955552	0.957802
3	0.965708	0.999838	0.971244	1.01252	0.998169	0.98352	0.991186	1.00461	1.00425	0.957313	0.910222	0.889717
4.5	0.936849	0.983108	0.968677	1.00964	0.975814	0.966859	0.981399	0.98548	0.986531	0.948572	0.896191	0.858725
6	0.941406	0.965687	0.961933	0.992167	0.993533	0.967002	0.976929	0.986051	0.987027	0.927888	0.884659	0.848214
7.5	0.943305	0.987588	0.977199	1.01363	0.994748	0.974181	0.977403	0.979817	0.991997	0.92318	0.87443	0.838163
9	0.940655	0.993408	0.962828	1.0183	0.997166	0.961598	0.982849	0.982121	0.99094	0.918373	0.872717	0.829506
10.5	0.943484	0.98312	0.973509	1.0149	0.995099	0.97498	0.978875	0.981729	0.987738	0.92769	0.878265	0.826747
12	0.948624	0.97732	0.967882	1.02428	0.998624	0.97285	0.981077	0.973605	0.994046	0.910539	0.871617	0.832232
13.5	0.938086	0.998838	0.975904	1.01089	0.997399	0.968452	0.974167	0.976938	0.992927	0.918107	0.862258	0.823622
15	0.952826	0.991538	0.979351	1.01044	1.01287	0.977913	0.979912	0.981113	0.995597	0.923025	0.861168	0.828493
16.5	0.946757	0.998994	0.972581	1.01397	1.01135	0.969564	0.979486	0.984292	0.99757	0.918184	0.875301	0.816782
18	0.952208	1.00309	0.987735	1.02808	1.00804	0.974587	0.984064	0.993517	0.997347	0.929408	0.876054	0.818079
19.5	0.959252	1.01034	0.995404	1.02819	1.01597	0.976395	0.983993	0.996657	1.00638	0.928655	0.851116	0.805341
21	0.960426	1.01861	0.977607	1.02185	1.01179	0.970239	0.985233	0.993641	1.00407	0.93611	0.859833	0.807089
22.5	0.954949	1.01797	0.990319	1.02628	1.00597	0.980134	1.00565	0.979179	1.00321	0.918887	0.848499	0.81655
24	0.964349	1.02603	0.983474	1.03542	1.01421	0.976349	0.987536	0.989838	0.98478	0.924537	0.867979	0.80909
25.5	0.953812	1.03002	0.997286	1.03393	1.01918	0.984586	0.991768	0.994688	0.996735	0.934517	0.870423	0.821285
27	0.959605	1.03083	0.995941	1.03444	1.00914	0.98292	1.01935	0.994241	1.00787	0.939304	0.879025	0.814086
28.5	0.952496	1.03151	1.00137	1.04212	1.01873	0.996594	1.00336	1.00438	1.01783	0.944131	0.8707	0.812433
30	0.95705	1.03063	0.99478	1.0484	1.02145	0.98404	1.00051	0.998842	1.00181	0.929886	0.878355	0.81638
31.5	0.945963	1.03672	0.995725	1.03335	1.03099	1.00503	1.00636	0.998634	1.0046	0.940227	0.881389	0.814977
33	0.960903	1.03327	1.00275	0.885966	1.02958	1.00429	0.923486	0.998317	1.01169	0.938033	0.886539	0.804063
34.5	0.959166	1.04252	1.00513	1.04772	1.04393	1.01382	1.02667	0.998494	1.01429	0.946181	0.896851	0.804495
36	0.965583	1.02808	1.01389	1.0551	1.03715	1.00387	1.01188	1.00051	1.01688	0.944301	0.898599	0.800644
37.5	0.958681	1.04166	1.01191	1.06443	1.03519	1.01481	1.02215	1.01162	1.02233	0.941747	0.894488	0.808818
39	0.971755	1.05032	1.01184	1.05302	1.03649	1.00995	1.03885	1.00055	1.02696	0.961252	0.895515	0.811721
40.5	0.971743	1.05265	1.00965	1.06614	1.0392	1.01458	1.01316	1.014	1.01566	0.951643	0.883307	0.807994
42	0.980538	1.04647	1.01905	1.06385	1.05815	1.0273	1.03541	1.01908	1.04131	0.96061	0.906711	0.820746
43.5	0.981365	1.05118	1.02179	1.07148	1.05613	1.02534	1.05856	1.01466	1.04063	0.955757	0.914633	0.809283
Backbone clone #1 iNK cells
Round 1
0	1	1	1
1.5	0.924893	0.904461	0.897675
6	0.77103	0.879056	0.800628
7.5	0.777913	0.920702	0.824694
9	0.819998	0.938137	0.857334
16.5	0.975553	1.07993	0.984139
21	1.06081	1.17351	1.05227
31.5	1.22355	1.3398	1.15028
39	1.36782	1.47145	1.22851
45	1.58423	1.64863	1.37697
48	1.58791	1.67274	1.36324
Round 2
0	1	1	1
1.5	0.98261	0.943295	0.944932
4	1.00112	0.894561	0.93898
5.5	1.01969	0.905117	0.954765
10	1.05642	0.91393	0.936399
11.5	1.0646	0.927798	0.932744
13	1.07481	0.936086	0.928239
14.5	1.08225	0.930486	0.937773
16	1.11339	0.947775	0.952171
17.5	1.10349	0.930251	0.949943
19	1.10428	0.951086	0.939834
20.5	1.12497	0.947967	0.941912
22	1.14209	0.957111	0.965874
26.5	1.15571	0.978113	0.974485
28	1.16723	0.976907	0.969188
29.5	1.16649	0.964761	0.969477
31	1.18674	0.978743	0.970092
32.5	1.17425	0.991067	0.984709
34	1.19176	0.986404	0.979842
35.5	1.19423	1.00006	0.983145
37	1.19243	1.00193	0.97777
38.5	1.20591	0.993289	0.97399
40	1.20145	1.01285	1.02349
41.5	1.2212	1.01656	1.02753
43	1.21219	1.02851	0.997812
44.5	1.23136	1.05391	1.04538
46	1.22083	1.03276	1.04266
47.5	1.22516	1.05322	1.01588
Round 3
0	1	1	1
1.5	1.01678	1.01471	1.0217
3	1.02086	1.00157	1.00448
4.5	1.03208	0.992312	0.987432
6	1.02048	0.996421	0.999826
7.5	1.02987	1.00557	0.999422
9	1.01753	1.0092	1.0018
12	1.03414	1.0173	1.00272
13.5	1.03029	1.01283	0.993397
15	1.03679	1.00035	0.99177
16.5	1.03373	1.01628	1.00357
18	1.04377	1.01473	1.00524
19.5	1.02939	1.01615	1.00337
21	1.02829	1.01596	0.994114
22.5	1.0208	1.01231	1.01414
24	1.03605	1.00161	1.01218
25.5	1.03331	1.01086	0.9981
27	1.03456	1.00146	1.01276
28.5	1.04099	1.0178	1.02412
30	1.04136	1.01674	1.01198
31.5	1.04039	1.02432	1.02826
33	1.05181	1.01642	1.02805
34.5	1.0436	1.01755	1.03678
36	1.04834	1.02604	1.04155
37.5	1.0439	1.0235	1.0412
39	1.05005	1.03616	1.05241
40.5	1.04729	1.03521	1.05066
42	1.04352	1.03117	1.05011
43.5	1.03812	1.0279	1.0663
Backbone clone #1 iNK cells + daratumumab
Round 1
0	1	1	1
1.5	0.940493	0.893285	0.911974
6	0.521271	0.702286	0.536527
7.5	0.446549	0.675257	0.483815
9	0.387558	0.590777	0.404374
16.5	0.265218	0.523727	0.296498
21	0.241641	0.483405	0.224139
31.5	0.170995	0.316255	0.144655
39	0.138749	0.242749	0.140737
45	0.138526	0.194651	0.139239
48	0.139436	0.18034	0.135641
Round 2
0	1	1	1
1.5	0.98261	0.943295	0.944932
4	1.00112	0.894561	0.93898
5.5	1.01969	0.905117	0.954765
10	1.05642	0.91393	0.936399
11.5	1.0646	0.927798	0.932744
13	1.07481	0.936086	0.928239
14.5	1.08225	0.930486	0.937773
16	1.11339	0.947775	0.952171
17.5	1.10349	0.930251	0.949943
19	1.10428	0.951086	0.939834
20.5	1.12497	0.947967	0.941912
22	1.14209	0.957111	0.965874
26.5	1.15571	0.978113	0.974485
28	1.16723	0.976907	0.969188
29.5	1.16649	0.964761	0.969477
31	1.18674	0.978743	0.970092
32.5	1.17425	0.991067	0.984709
34	1.19176	0.986404	0.979842
35.5	1.19423	1.00006	0.983145
37	1.19243	1.00193	0.97777
38.5	1.20591	0.993289	0.97399
40	1.20145	1.01285	1.02349
41.5	1.2212	1.01656	1.02753
43	1.21219	1.02851	0.997812
44.5	1.23136	1.05391	1.04538
46	1.22083	1.03276	1.04266
47.5	1.22516	1.05322	1.01588
Round 3
0	1	1	1
1.5	1.01678	1.01471	1.0217
3	1.02086	1.00157	1.00448
4.5	1.03208	0.992312	0.987432
6	1.02048	0.996421	0.999826
7.5	1.02987	1.00557	0.999422
9	1.01753	1.0092	1.0018
12	1.03414	1.0173	1.00272
13.5	1.03029	1.01283	0.993397
15	1.03679	1.00035	0.99177
16.5	1.03373	1.01628	1.00357
18	1.04377	1.01473	1.00524
19.5	1.02939	1.01615	1.00337
21	1.02829	1.01596	0.994114
22.5	1.0208	1.01231	1.01414
24	1.03605	1.00161	1.01218
25.5	1.03331	1.01086	0.9981
27	1.03456	1.00146	1.01276
28.5	1.04099	1.0178	1.02412
30	1.04136	1.01674	1.01198
31.5	1.04039	1.02432	1.02826
33	1.05181	1.01642	1.02805
34.5	1.0436	1.01755	1.03678
36	1.04834	1.02604	1.04155
37.5	1.0439	1.0235	1.0412
39	1.05005	1.03616	1.05241
40.5	1.04729	1.03521	1.05066
42	1.04352	1.03117	1.05011
43.5	1.03812	1.0279	1.0663
Backbone clone #2 iNK cells
Round 1
0	1	1	1
1.5	0.939785	0.931354	0.918287
6	0.724181	0.539511	0.482561
7.5	0.693526	0.48736	0.435234
9	0.666685	0.423145	0.379306
16.5	0.569494	0.308829	0.247433
21	0.50194	0.249816	0.23034
31.5	0.317245	0.179809	0.179371
39	0.222939	0.149773	0.147249
45	0.208947	0.180921	0.156377
48	0.208269	0.184327	0.15029
Round 2
0	1	1	1
1.5	1.03431	1.0048	0.994922
4	1.05121	1.02687	1.0067
5.5	1.05714	1.04451	1.02438
10	1.10218	1.0779	1.06656
11.5	1.11471	1.10078	1.07767
13	1.13047	1.11201	1.08694
14.5	1.15026	1.10943	1.08121
16	1.16965	1.1233	1.09331
17.5	1.17193	1.13698	1.10837
19	1.18107	1.14315	1.11407
20.5	1.19103	1.15233	1.12899
22	1.21871	1.15959	1.14699
26.5	1.23741	1.20062	1.16203
28	1.25505	1.19716	1.16747
29.5	1.26591	1.18728	1.16674
31	1.26666	1.21142	1.19683
32.5	1.26977	1.19189	1.18182
34	1.27549	1.22139	1.1985
35.5	1.29326	1.21693	1.1926
37	1.29555	1.22571	1.18851
38.5	1.31079	1.21893	1.21423
40	1.32628	1.24812	1.21355
41.5	1.3294	1.24528	1.22452
43	1.33399	1.24249	1.22879
44.5	1.34844	1.24865	1.22353
46	1.34548	1.25907	1.23772
47.5	1.34572	1.25807	1.2296
Round 3
0	1	1	1
1.5	1.0127	1.01483	1.01046
3	1.02294	1.02686	0.999692
4.5	1.03151	1.02893	1.01284
6	1.0192	1.0276	1.01567
7.5	1.02959	1.02347	1.0033
9	1.03338	1.03423	1.00842
12	1.02501	1.03369	1.00065
13.5	1.02647	1.02738	1.00275
15	1.02578	1.03426	1.01243
16.5	1.03518	1.05463	1.01764
18	1.01873	1.05923	1.00101
19.5	1.03916	1.04888	1.01531
21	1.02538	1.03522	1.0061
22.5	1.02412	1.04151	0.993972
24	1.04177	1.04732	1.00161
25.5	1.03533	1.03858	0.994538
27	1.03928	1.04165	0.997268
28.5	1.03362	1.03793	1.01256
30	1.03529	1.05247	0.996015
31.5	1.03601	1.03547	1.00856
33	1.03021	1.05914	1.02208
34.5	1.03775	1.03991	1.0069
36	1.02913	1.06485	1.02153
37.5	1.04089	1.04499	0.997309
39	1.033	1.04882	1.00974
40.5	1.03172	1.0431	1.01537
42	1.03744	1.07059	1.01482
43.5	1.03091	1.07695	1.02055
Backbone clone #2 iNK cells + daratumumab
Round 1
0	1	1	1
1.5	0.939785	0.931354	0.918287
6	0.724181	0.539511	0.482561
7.5	0.693526	0.48736	0.435234
9	0.666685	0.423145	0.379306
16.5	0.569494	0.308829	0.247433
21	0.50194	0.249816	0.23034
31.5	0.317245	0.179809	0.179371
39	0.222939	0.149773	0.147249
45	0.208947	0.180921	0.156377
48	0.208269	0.184327	0.15029
Round 2
0	1	1	1
1.5	1.00181	0.980876	0.992823
4	0.981867	0.957456	1.00154
5.5	0.995909	0.940238	1.00721
10	0.998564	0.865772	0.988147
11.5	0.970531	0.843369	0.981739
13	0.974575	0.816126	0.972199
14.5	0.938456	0.780714	0.951113
16	0.940783	0.768853	0.943558
17.5	0.908259	0.750292	0.926479
19	0.885884	0.709433	0.920154
20.5	0.86274	0.692569	0.913554
22	0.870227	0.682788	0.903829
26.5	0.842231	0.642175	0.888174
28	0.841666	0.632428	0.890449
29.5	0.807896	0.617848	0.881565
31	0.812221	0.610228	0.886941
32.5	0.798655	0.596996	0.885013
34	0.775062	0.593837	0.888211
35.5	0.773477	0.573608	0.88588
37	0.772869	0.556892	0.867353
38.5	0.779029	0.553226	0.876447
40	0.797051	0.544194	0.867154
41.5	0.757772	0.530502	0.847695
43	0.732418	0.520142	0.8603
44.5	0.725272	0.512774	0.850479
46	0.742137	0.509689	0.866604
47.5	0.71017	0.498089	0.847464
Round 3
0	1	1	1
1.5	0.835488	0.848462	0.856596
3	0.854133	0.922159	0.938323
4.5	0.903771	1.02249	0.988476
6	0.974499	1.07569	1.03614
7.5	1.02049	1.10268	1.0551
9	1.06072	1.14864	1.08128
12	1.10558	1.20624	1.13754
13.5	1.15301	1.21413	1.13724
15	1.16217	1.2667	1.16189
16.5	1.20122	1.29897	1.21335
18	1.22222	1.32649	1.22015
19.5	1.22677	1.37353	1.22411
21	1.28405	1.38707	1.26074
22.5	1.29855	1.42466	1.2909
24	1.32438	1.45866	1.32614
25.5	1.3601	1.4766	1.35815
27	1.41178	1.52222	1.37959
28.5	1.46031	1.58367	1.40009
30	1.46166	1.60372	1.42178
31.5	1.50916	1.64295	1.44663
33	1.54661	1.70468	1.48438
34.5	1.59444	1.72889	1.53066
36	1.62379	1.77466	1.56941
37.5	1.65274	1.80498	1.60104
39	1.67475	1.84434	1.62119
40.5	1.71867	1.88341	1.66824
42	1.73502	1.92319	1.71725
43.5	1.78284	1.93884	1.72365
Backbone clone #3 iNK cells
Round 1
0	1	1	1
1.5	0.892069	0.863043	0.87116
6	0.842612	0.818696	0.866843
7.5	0.908444	0.890168	0.935448
9	0.953121	0.933206	0.978065
10.5	0.996319	0.986001	1.02434
12	1.02894	0.996099	1.05255
13.5	1.05254	1.0229	1.1
15	1.0835	1.06451	1.12386
16.5	1.10485	1.08887	1.15427
18	1.12746	1.12453	1.18022
19.5	1.15753	1.12558	1.21285
21	1.17104	1.15867	1.24228
22.5	1.19845	1.17758	1.27428
24	1.21507	1.20199	1.29764
25.5	1.21975	1.21911	1.29826
27	1.24438	1.24582	1.33665
28.5	1.25553	1.25264	1.34991
30	1.27146	1.27299	1.37499
31.5	1.28972	1.29343	1.38015
33	1.30146	1.30442	1.38932
34.5	1.30182	1.31448	1.40199
36	1.31255	1.32406	1.43199
37.5	1.32383	1.354	1.44581
39	1.33321	1.37036	1.456
40.5	1.34337	1.40134	1.47782
42	1.36953	1.41734	1.49509
43.5	1.37135	1.44191	1.51627
45	1.38885	1.43701	1.54
46.5	1.39089	1.45321	1.54028
48	1.39935	1.47	1.5479
49.5	1.38491	1.47052	1.56113
Round 2
0	1	1	1
2.5	1.03787	1.06009	1.05201
4	1.05292	1.07569	1.06486
5.5	0*	0.3479106*	1.07652
7	1.0733	1.11029	1.09754
8.5	1.07535	1.12115	1.10926
10	1.08663	1.11918	1.11596
11.5	1.09365	1.13726	1.13197
13	1.0904	1.14945	1.13563
14.5	1.10336	1.17287	1.15536
16	1.11346	1.16876	1.16019
17.5	1.12672	1.19149	1.17562
19	1.13007	1.19886	1.18416
20.5	1.15751	1.20078	1.19541
22	1.15352	1.21574	1.2105
23.5	1.17952	1.24077	1.21953
25	1.16956	1.23036	1.21789
26.5	1.16891	1.23021	1.21973
28	1.1785	1.23743	1.22762
29.5	1.16088	1.24688	1.22374
31	1.18106	1.24774	1.238
32.5	1.18748	1.26286	1.24356
34	1.18573	1.26337	1.26019
35.5	1.19777	1.26357	1.24716
37	1.20878	1.27057	1.25006
38.5	1.21328	1.27662	1.26746
40	1.21684	1.2773	1.25635
41.5	1.22578	1.29302	1.27743
43	1.22774	1.28076	1.2621
44.5	1.21692	1.27869	1.29139
46	1.2349	1.29227	1.29537
47.5	1.22251	1.30147	1.30198
Round 3
0	1	1	1
1.5	0.997893	1.02975	1.03488
3	1.01026	1.0428	1.04161
4.5	1.01596	1.0434	1.04916
6	1.01576	1.05428	1.05282
7.5	1.02034	1.05091	1.0614
9	1.00577	1.06323	1.06076
10.5	1.0061	1.07507	1.07281
12	1.02071	1.06662	1.07918
13.5	1.01808	1.07629	1.08992
15	1.0254	1.07882	1.08996
16.5	1.01808	1.09756	1.09576
18	1.02893	1.11283	1.11152
19.5	1.03457	1.11373	1.11251
21	1.0345	1.12347	1.10401
22.5	1.03825	1.10999	1.10587
24	1.05029	1.14352	1.11366
25.5	1.05303	1.149	1.13059
27	1.04712	1.15162	1.12656
28.5	1.06576	1.14469	1.1334
30	1.0593	1.15025	1.13311
31.5	1.07071	1.17665	1.13418
33	1.08657	1.17754	1.1392
34.5	1.07985	1.18373	1.14728
36	1.08224	1.17389	1.15492
37.5	1.0905	1.18088	1.15418
39	1.09441	1.19562	1.15276
40.5	1.09919	1.19992	1.14819
42	1.10939	1.21024	1.16577
43.5	1.10162	1.2054	1.1548
Backbone clone #3 iNK cells + daratumumab
Round 1
0	1	1	1
1.5	0.921266	0.926107	0.887162
6	0.632419	0.759833	0.686304
7.5	0.683749	0.79726	0.734529
9	0.708052	0.813273	0.765918
10.5	0.880046	0.83609	0.795436
12	0.889029	0.840775	0.810846
13.5	0.90165	0.824451	0.808806
15	0.880792	0.831778	0.825657
16.5	0.907867	0.831145	0.825659
18	0.903054	0.828627	0.818589
19.5	0.898673	0.824033	0.820267
21	0.91333	0.821964	0.810284
22.5	0.894286	0.826371	0.820583
24	0.893929	0.818327	0.807895
25.5	0.882602	0.807522	0.81086
27	0.870674	0.811888	0.792624
28.5	0.860966	0.81342	0.781119
30	0.837528	0.79468	0.772628
31.5	0.82701	0.779755	0.751412
33	0.807759	0.761389	0.740188
34.5	0.790832	0.740998	0.718788
36	0.773443	0.728496	0.689356
37.5	0.747892	0.706533	0.669733
39	0.728128	0.676742	0.656208
40.5	0.715039	0.653636	0.636613
42	0.696309	0.646251	0.616109
43.5	0.686243	0.615116	0.593121
45	0.663718	0.582094	0.576413
46.5	0.646379	0.562848	0.551767
48	0.615769	0.540333	0.539286
49.5	0.622839	0.506701	0.509991
Round 2
0	1	1	1
2.5	0.927297	0.946536	0.925678
4	0.893277	0.926667	0.880101
5.5	0.85184	0.90219	0.84652
7	0.823926	0.879223	0.805697
8.5	0.794033	0.843289	0.768073
10	0.745048	0.83176	0.716603
11.5	0.704662	0.807317	0.676996
13	0.669548	0.783159	0.628855
14.5	0.641155	0.7629	0.589136
16	0.607328	0.739284	0.541884
17.5	0.578163	0.724438	0.509316
19	0.54544	0.686164	0.477103
20.5	0.519852	0.660368	0.453935
22	0.508117	0.645084	0.421496
23.5	0.475965	0.612069	0.405151
25	0.463378	0.59051	0.370529
26.5	0.421063	0.580069	0.347151
28	0.418885	0.553319	0.312143
29.5	0.392145	0.548299	0.297426
31	0.391268	0.515927	0.275625
32.5	0.372516	0.501872	0.25846
34	0.361042	0.479969	0.250001
35.5	0.351624	0.465558	0.247454
37	0.337144	0.445114	0.229901
38.5	0.324615	0.417003	0.223255
40	0.327305	0.404905	0.220131
41.5	0.317763	0.382627	0.214744
43	0.318202	0.359654	0.200527
44.5	0.300393	0.353507	0.206222
46	0.289566	0.325202	0.198681
47.5	0.277016	0.314203	0.187966
Round 3
0	1	1	1
1.5	0.941043	0.935276	0.901692
3	0.906322	0.902727	0.856057
4.5	0.872425	0.876171	0.801847
6	0.847046	0.848944	0.762853
7.5	0.834366	0.826853	0.72147
9	0.80816	0.799836	0.669858
10.5	0.76525	0.778815	0.630715
12	0.756799	0.738441	0.581613
13.5	0.734615	0.707679	0.548486
15	0.721633	0.686399	0.52124
16.5	0.69995	0.675203	0.498867
18	0.680403	0.637125	0.466129
19.5	0.661252	0.641308	0.441066
21	0.639013	0.616883	0.412762
22.5	0.62463	0.595741	0.387838
24	0.617632	0.589943	0.37691
25.5	0.602753	0.571125	0.359053
27	0.590178	0.555464	0.347243
28.5	0.583134	0.543308	0.326338
30	0.574348	0.518504	0.319767
31.5	0.563886	0.520463	0.299231
33	0.00739985*	0.07930378*	0.28029
34.5	0.547274	0.496169	0.266522
36	0.543461	0.483179	0.256119
37.5	0.540308	0.476319	0.245469
39	0.533232	0.448249	0.240675
40.5	0.532449	0.439666	0.232416
42	0.531184	0.442619	0.238653
43.5	0.515264	0.42174	0.213665
iDuo-MM CAR-NK cells
Round 1
0	1	1	1
1.5	1.00581	1.04339	1.01059
3	1.03293	1.00814	1.0001
4.5	1.04974	1.00738	1.03939
6	1.05963	1.00176	1.01634
7.5	1.06134	1.00402	1.00228
9	1.07566	1.01571	1.01902
10.5	1.08523	1.00349	1.01492
12	1.08175	0.980957	0.996001
13.5	1.07345	0.947841	0.968724
15	1.06647	0.887621	0.942016
16.5	1.0359	0.846417	0.90254
18	1.02858	0.786624	0.827503
19.5	0.964978	0.754678	0.774675
21	0.937558	0.727062	0.705666
22.5	0.892449	0.661654	0.638564
24	0.857593	0.566183	0.547771
25.5	0.79705	0.508047	0.518506
27	0.740258	0.473169	0.508632
28.5	0.70963	0.462453	0.432152
30	0.676331	0.43922	0.407215
31.5	0.633822	0.39101	0.349204
33	0.606076	0.369008	0.352594
34.5	0.549482	0.329648	0.336254
36	0.507656	0.328909	0.312937
37.5	0.47055	0.31082	0.29052
39	0.452678	0.299433	0.284217
40.5	0.422111	0.288359	0.270555
42	0.405079	0.294432	0.269741
43.5	0.362282	0.296639	0.279305
Round 2
1.5	1	1	1
2.5	0.876214	0.820093	0.85578
4	0.737267	0.70694	0.693582
5.5	0.667551	0.538149	0.638552
7	0.619669	0.521665	0.567395
8.5	0.582026	0.514806	0.512715
10	0.537564	0.470717	0.433315
11.5	0.527449	0.467439	0.44108
13	0.483609	0.457036	0.424194
14.5	0.471163	0.463238	0.402969
16	0.428801	0.473596	0.398491
17.5	0.439528	0.448555	0.377402
19	0.418826	0.426027	0.361841
20.5	0.395766	0.400348	0.344242
22	0.360909	0.420834	0.358189
23.5	0.371852	0.405805	0.351001
25	0.347192	0.392526	0.335913
26.5	0.347108	0.380509	0.320032
28	0.359373	0.384387	0.326313
29.5	0.351803	0.376962	0.311893
31	0.355618	0.359274	0.310758
32.5	0.3324	0.365536	0.31455
34	0.345547	0.363333	0.315199
35.5	0.350985	0.348018	0.32094
37	0.359649	0.367826	0.299031
38.5	0.363964	0.364296	0.307085
40	0.36363	0.359096	0.314688
41.5	0.373409	0.341748	0.30534
43	0.376821	0.328439	0.302361
44.5	0.341596	0.331535	0.301548
46	0.341722	0.327172	0.299546
47.5	0.350752	0.321905	0.303314
Round 3
0	1	1	1
3	0.526118	0.478388	0.559166
7.5	0.411107	0.380328	0.407925
9	0.398239	0.336891	0.362364
10.5	0.355228	0.321743	0.313527
12	0.299306	0.323288	0.309691
13.5	0.291666	0.299399	0.288234
15	0.295866	0.310021	0.301065
16.5	0.293876	0.302864	0.302856
18	0.289826	0.295827	0.291622
19.5	0.282199	0.272075	0.296026
21	0.286462	0.280296	0.285488
22.5	0.26267	0.27722	0.259955
24	0.27172	0.278437	0.262953
25.5	0.269345	0.286214	0.259217
27	0.271173	0.284243	0.269838
28.5	0.257629	0.283098	0.261015
30	0.264605	0.28021	0.266483
31.5	0.253469	0.280216	0.265907
33	0.261654	0.266946	0.259698
34.5	0.258731	0.260486	0.258979
36	0.2525	0.276102	0.264367
37.5	0.270035	0.277753	0.264804
39	0.257584	0.270668	0.274533
40.5	0.255045	0.277101	0.279991
42	0.252652	0.274375	0.276769
43.5	0.252862	0.281073	0.280764
iDuo-MM CAR-NK cells + daratumumab
Round 1
0	1	1	1
1.5	0.990226	1.00533	1.01416
3	0.993331	0.985349	0.974611
4.5	0.985097	0.987101	0.940995
6	0.949483	0.93593	0.93151
7.5	0.923967	0.909165	0.905002
9	0.885432	0.891375	0.898
10.5	0.861946	0.884697	0.872586
12	0.835267	0.83539	0.836547
13.5	0.780203	0.798547	0.812439
15	0.72132	0.74144	0.776908
16.5	0.633485	0.667508	0.726178
18	0.563017	0.600127	0.650327
19.5	0.473183	0.520414	0.591697
21	0.432188	0.438955	0.508046
22.5	0.362329	0.392315	0.428262
24	0.299453	0.35478	0.379766
25.5	0.271461	0.320346	0.285013
27	0.230934	0.274314	0.257443
28.5	0.196197	0.240056	0.24309
30	0.183509	0.186091	0.211761
31.5	0.175152	0.177733	0.196165
33	0.161578	0.197169	0.182637
34.5	0.149149	0.204493	0.176966
36	0.174168	0.171567	0.227463
37.5	0.163048	0.140945	0.293422
39	0.161112	0.133253	0.289554
40.5	0.157898	0.120005	0.292186
42	0.148217	0.123907	0.267833
43.5	0.146911	0.115939	0.274361
Round 2
1.5	1	1	1
2.5	0.805017	0.736168	0.829425
4	0.518607	0.555196	0.673567
5.5	0.41973	0.371773	0.531988
7	0.355314	0.353962	0.441027
8.5	0.310301	0.325066	0.398312
10	0.296673	0.29024	0.395117
11.5	0.248833	0.368347	0.417001
13	0.317965	0.34091	0.4182
14.5	0.346207	0.303109	0.459933
16	0.347218	0.353304	0.495187
17.5	0.355353	0.347774	0.499605
19	0.358746	0.36021	0.504482
20.5	0.354964	0.356966	0.485416
22	0.378691	0.34608	0.533601
23.5	0.39315	0.356341	0.50854
25	0.4252	0.355014	0.520996
26.5	0.363549	0.381465	0.482664
28	0.374072	0.350172	0.512272
29.5	0.386708	0.375498	0.497221
31	0.370099	0.371397	0.481191
32.5	0.355349	0.36016	0.480278
34	0.379308	0.360348	0.450405
35.5	0.360637	0.351847	0.454312
37	0.388782	0.382765	0.44139
38.5	0.377829	0.385957	0.446733
40	0.370174	0.399251	0.454601
41.5	0.39365	0.36348	0.430396
43	0.382899	0.373626	0.426928
44.5	0.378959	0.37401	0.437064
46	0.385114	0.374939	0.413612
47.5	0.376409	0.393517	0.438909
Round 3
0	1	1	1
3	0.357887	0.373223	0.31552
7.5	0.200356	0.226249	0.245063
9	0.191948	0.233842	0.241829
10.5	0.184431	0.222564	0.250949
12	0.171764	0.210702	0.227583
13.5	0.169084	0.209554	0.22237
15	0.186163	0.214546	0.220262
16.5	0.185004	0.209443	0.251765
18	0.175304	0.205581	0.275133
19.5	0.161715	0.202859	0.261263
21	0.162191	0.207845	0.248937
22.5	0.169797	0.208184	0.254596
24	0.166845	0.213285	0.273114
25.5	0.178332	0.210411	0.270152
27	0.17951	0.197129	0.282345
28.5	0.155795	0.190942	0.288182
30	0.157924	0.194498	0.282084
31.5	0.155856	0.184875	0.273171
33	0.165377	0.179715	0.280892
34.5	0.162732	0.182935	0.271119
36	0.162148	0.181119	0.285103
37.5	0.163462	0.180283	0.268641
39	0.149937	0.17757	0.267678
40.5	0.157741	0.191656	0.268809
42	0.165355	0.222418	0.26944
43.5	0.166603	0.214646	0.282797

## Sheet: Figure 3
Nalm6 WT and BCMA specific cytotoxicity assay (Figure 3A)
Nalm6 WT
E:T	MG174 FTiM0165		MG174 FTiM0179		MG176 FTiM0179		MG174 FTiM0182		MG176 FTiM0182
0.0316					0.69	0.37	0.46	0.85	-0.06	0.42
0.1	1.23	0.49	0.44	0.41	0.36	0.33	0.75	0.52	0.37	0.05
0.316	0.99	0.53	0.9	1.07	0.7	0.24	1.04	0.79	0.97	1.03
1	1.42	0.86	1.16	0.7	0.75	1.87	2.25	1.5	0.95	0.87
3.16	2.57	1.94	2.01	1.56	1.41	1.21	3.6	3.12	2.94	2.76
10	5.96	6.27	4.69	4.44	3.98	4.64	6.57	6.03	7.21	7.83
31.6	9.22	11.82	9.92	10.12	12.02	10.32	13.02	10.82	11.32	12.92
Nalm6 BCMA
E:T	MG174 FTiM0165		MG174 FTiM0179		MG176 FTiM0179		MG174 FTiM0182		MG176 FTiM0182
0.0316					0.48	0.43	0.37	0.49	0.65	0.49
0.1	0.75	0.8	0.59	0.62	0.8	0.91	1.27	1.37	1.35	1.09
0.316	1.13	0.99	0.86	1.04	1.17	1.11	3.16	3.23	3.35	3.05
1	1.94	2.1	1.86	1.62	1.65	2.03	11.25	8.1	7.58	7.69
3.16	3.55	3.32	2.95	2.53	3.33	3.41	21.55	22.05	22.75	22.95
10	6.13	7.53	5.9	5.86	5.77	6	49.05	50.25	49.95	50.85
31.6	7.04	14.55	13.25	12.35	11.65	11.05	55.15	38.15	59.15	59.75
MM.1S and allogeneic PBMC cytotoxicity assays with activated PBNK and iDuo-MM CAR-NK cells (Figure 3B)
E:T	MM1.S/R1E			MM1.S/R2E			MM1.S/R4E			MM1.S/R6E			PBMC/R1E			PBMC/R2E			PBMC/R4E			PBMC/R6E			MM1.S/PBNK1			MM1.S/PBNK2			MM1.S/PBNK3			PBMC/PBNK1			PBMC/PBNK2			PBMC/PBNK3
0	1.1	-2.2	2.4	2.1	-1.5	-0.6	-3.2	-3.2	3.6	2.1	0.1	-0.6	0.3	0.2	-0.1	0	-0.4	0.2	0	-0.4	-0.4	0.9	-0.4	0	-1.3	2	1.6	-2	1.5	3.3	-1.8	-1.8	-1.4	-0.3	-0.6	0.6	0.4	0.3	0	-0.4	-0.4	0.2
0.0316	0.8	3.5	1.8	3.6	1	0.8	5.9	0.8	0.8	-2.1	0.3	5.4	0	0.3	0	0.4	-0.4	0.2	0.1	-0.4	0	0	0.9	1.1	0.9	-0.6	3.7	-0.8	-1.1	-0.8	-2.9	-2.4	5.2	-0.1	-0.1	0.7	0.3	-0.6	-0.1	0.4	-0.6	0.9
0.1	-1.7	3.3	0.4	2.1	1.9	-0.8	-2	7.1	7	2.2	5.4	6.6	0	-0.4	0.4	0	-0.4	0	0.1	0.1	2	-0.4	0.8	-0.4	-1.8	3.6	-1	-2	2.6	-2.1	4	1.9	2.6	1.3	1.3	0.5	-0.2	-0.6	-0.1	-0.2	0.2	-0.2
0.316	13.4	11	11.7	6.4	3.9	1.9	15.2	14	17.7	12.4	11.7	10.5	0.1	1.2	0	1.8	0.2	0	0.2	0	0.7	1	-0.4	1.1	1.3	-0.7	-0.4	5.9	5.8	7.2	6	0.9	5.2	0.5	1.1	-0.2	0.3	0.3	-0.6	1.3	1.3	-0.2
1	35.5	35	35.9	17.3	20.4	21.1	43	39.2	42.7	35.3	36.4	42.6	0	1.3	0.8	-0.1	0.8	1.3	0	0.4	2.3	1.4	1.5	1.9	2	4.7	8.8	15.2	18.8	16.1	10.1	15.9	9.8	0.3	1.1	0.2	0.3	1.8	0.9	1	0.1	-0.2
3.16	73.2	76.4	71.8	52.8	52.6	57.8	83	81.4	79	76.8	78.9	77.8	1.5	2.2	1.8	2.7	4.1	4	3.5	2.8	2.1	3	4.8	3.9	15.7	14.6	17.5	33.3	34	35.4	40.6	32.9	36.7	1.7	0.4	0.8	1.6	0.5	0	1.8	0.9	1.8
10	92.6	89.5	92.7	84.8	88.3	85.9	93.6	90.4	94.7	94	95	90.8	4.8	8	4.4	7.7	9.9	7.1	7.8	10.5	6.3	5.9	6.1	12.7	31.6	32.1	33.9	42	44.9	39.2	68.6	59.4	70	3.8	3.2	-0.6	1.4	2.1	4.1	7.4	3.4	10.6
iDuo-MM CAR-NK cells IFN-g (Figure 3C)					iDuo-MM CAR-NK cells TNF (Figure 3C)					Expanded PBNK cells IFN-g (Figure 3C)					Expanded PBNK cells TNF (Figure 3C)
Unstimulated	Dara 3ug/ml	RPMI-8226	RPMI-8226 + Dara (3ug/ml)		Unstimulated	Dara 3ug/ml	RPMI-8226	RPMI-8226 + Dara (3ug/ml)		Unstimulated	Dara 3ug/ml	RPMI-8226	RPMI-8226 + Dara (3ug/ml)		Unstimulated	Dara 3ug/ml	RPMI-8226	RPMI-8226 + Dara (3ug/ml)
101.424	111.677	5613.52	12031.9		3.80435	4.03837	54.7779	103.503		231.315	320.511	1786.08	2176.46		8.62837	15.1875	25.3653	37.1931
75.7592	88.8741	7059.49	17941.4		2.89867	5.27731	61.9497	146.349		183.932	228.815	458.955	752.175		0.996868	1.07324	2.81639	2.77783
105.523	131.059	12967.3	22668.1		2.98281	3.3707	83.1509	143.965		149.183	189.754	449.165	791.246		1.1688	1.91574	3.02254	6.34605
60.3996	71.1117	7360.22	19564.9		2.63069	2.67188	63.1624	152.138

## Sheet: Figure 4
3:1 E:T IncuCyte data (Figure 4A)
Round 1
Time	Targets Only				182				182+ Dara				PBNK				PBNK + Dara
0	100				100	100	100	100	100	100	100	100	100	100	100		100	100	100
2
4	100				125.696	124.662	109.579	95.8609	128.546	126.628	123.198	111.214	107.477	102.633	87.2201		100.519	90.5673	80.192
6	100				78.5321	90.5249	63.6902	66.0316	62.6828	79.9788	61.3584	70.9956	106.698	101.247	77.4299		86.4979	82.6055	56.0229
8	100				62.496	85.1185	45.8749	56.287	35.519	56.7768	37.5643	52.52	107.092	103.048	74.0795		79.6529	77.2325	46.5501
10	100				54.1683	80.8262	38.3661	50.1467	28.3349	44.4528	28.5224	44.1216	106.237	103.606	70.5556		74.1669	75.2736	41.7938
12	100				46.6142	74.2914	33.3799	43.6732	24.4434	36.388	23.6298	36.5815	104.886	103.143	67.9705		68.2868	72.5194	37.7842
14	100				40.6444	67.742	29.1526	36.3784	20.2473	28.8485	20.6296	31.692	103.938	102.719	65.9704		62.8998	70.4424	34.6585
16	100				35.901	61.176	27.0571	31.3241	18.1557	25.4858	18.4072	25.2326	102.686	102.131	64.1655		58.5034	68.9327	32.619
18	100				31.1276	55.8792	26.0864	28.0302	16.1616	22.1234	16.3855	23.0575	101.284	101.052	63.0952		55.6983	67.3426	30.1274
20	100				27.5365	48.8491	24.6418	24.7051	16.2461	18.9282	16.4746	20.9862	100.075	100.44	62.2857		52.1556	64.9081	28.4482
22	100				25.6364	43.311	23.4287	22.1626	15.426	18.3319	16.8706	19.5057	99.0498	99.776	60.1538		49.9616	63.9559	26.7945
24	100				24.1054	37.8699	22.3876	20.4358	15.7114	17.1608	16.8515	18.6488	98.419	99.0548	59.4892		47.6459	61.02	25.5323
26	100				22.6631	34.147	21.4604	18.9152	14.8382	15.7624	16.7029	18.3858	98.205	98.9244	58.4429		45.7016	60.0142	23.5337
28	100				21.2989	29.4812	20.8323	18.0943	14.5318	15.5299	16.5953	16.7881	98.9771	99.4763	58.3009		44.0985	58.9393	22.8762
30	100				19.791	25.9257	20.416	13.902	14.3909	14.9831	16.7165	16.5251	98.8338	99.8136	57.9032		42.2607	57.5185	21.6474
32	100				18.732	23.0551	19.1582	13.0632	14.0977	14.7641	16.9803	16.1497	100.132	100.552	57.7135		41.2417	56.5588	20.8384
34	100				17.793	20.8208	18.1569	12.3191	13.7892	14.3824	16.0319	16.0103	101.094	101.447	57.9979		40.1988	55.7407	19.9962
36	100				17.363	18.7889	17.4546	11.7683	13.1681	14.1312	16.4485	16.5126	101.764	101.773	57.9035		39.4662	54.9396	18.9717
38	100				16.718	17.8347	16.6629	13.6801	12.5328	13.9567	15.8132	16.0947	102.778	102.703	57.8385		39.1643	54.5779	18.6861
40	100				15.629	16.3757	16.0357	10.6756	12.149	13.4673	15.0911	15.5714	102.802	103.339	57.7962		38.8629	54.2526	18.1277
42	100				15.0911	14.8089	14.9934	12.5115	11.6919	13.3359	14.1302	15.0369	103.524	103.183	58.0918		37.8684	53.9859	18.0485
44	100				14.5458	14.3767	14.2107	11.0506	11.3493	12.877	13.4817	14.7492	103.79	103.351	58.2506		37.6617	53.4041	17.5861
46	100				13.9429	13.3808	13.6907	10.6394	10.8353	12.8062	13.3081	14.8595	104.114	103.083	58.0454		37.372	53.156	17.4427
48	100				13.6797	13.0165	13.4084	11.3146	10.6387	12.2261	12.4612	14.1981	103.903	102.847	57.9597		36.9848	52.8366	17.0732
Round 2
	Targets Only				182				182+ Dara				PBNK				PBNK + Dara
0	100				100	100	100	100	100	100	100	100	100	100	100		100	100	100
2					76.6946	88.5256	73.9498	93.4131	53.9415	80.1802	50.4063	82.4938	101.601	99.9619	100.215		97.932	96.7328	96.9899
4	100				63.0201	80.5688	59.8721	88.0484	39.2367	62.1358	37.4418	65.7783	101.525	100.4	100.66		96.9738	96.2132	95.7666
6	100				54.428	73.8877	49.076	82.8142	32.6022	51.478	29.0606	52.7753	100.752	99.9549	100.362		95.4552	95.0425	95.0481
8	100				46.7282	67.7392	43.0861	77.93	28.7333	43.0045	26.2723	44.4688	100.963	100.021	100.758		94.7096	94.6513	95.2155
10	100				39.7662	61.9201	38.127	71.1292	27.1851	36.1305	25.1734	36.6944	100.454	99.1514	100.814		94.0645	94.6405	95.6658
12	100				37.0563	57.8552	35.5172	67.2286	26.0972	28.3261	24.2902	31.5611	100.705	99.2571	102.052		93.7512	94.9058	96.2517
14	100				35.097	54.2987	34.1709	63.9867	27.5452	29.6631	24.9257	28.5316	100.468	98.9679	102.478		94.3516	95.4564	96.9566
16	100				32.7465	51.0477	33.3509	61.8197	28.1082	28.026	25.8919	25.4855	100.394	98.7916	103.071		94.3484	96.1127	96.8986
18	100				31.1118	47.4331	32.8025	59.1358	28.4263	27.8418	27.0577	25.032	100.071	98.1629	104.447		94.6938	96.6496	98.4984
20	100				30.2956	44.561	31.9971	57.742	28.9063	26.5432	28.2203	24.7433	100.056	98.3644	105.751		95.9191	97.6503	99.5094
22	100				28.5987	43.1068	31.7618	55.9597	28.8333	27.6823	28.1979	24.1128	100.041	97.9084	106.42		97.2289	98.6102	100.345
24	100				27.8402	40.3269	30.8457	54.3622	29.1645	27.7054	28.9594	23.9444	99.696	97.827	107.457		98.8889	100.309	102.228
26	100				27.1933	38.2095	29.5661	52.2963	28.9391	28.3049	29.1258	24.7412	98.8219	97.3266	108.15		100.452	101.879	103.282
28	100				26.72	36.1517	29.0703	50.4138	27.6348	26.9373	29.1365	24.2909	98.7609	96.8908	109.02		102.246	102.711	105.631
30	100				25.6347	33.9607	28.6975	48.9537	27.15	26.4427	28.5275	23.1255	97.9773	96.5603	110.022		103.719	104.018	106.639
32	100				24.9061	32.6094	27.9342	47.5118	26.6141	27.3108	27.6787	22.4267	97.7725	95.9166	111.158		105.978	105.492	108.783
34	100				24.0591	30.7799	27.3321	45.9518	25.7441	25.9264	27.432	21.3365	96.8259	95.6808	112.537		108.345	107.339	110.801
36	100				23.8262	29.695	26.6333	45.4979	24.8397	26.8005	27.7841	21.4956	97.65	96.5709	114.416		111.483	110.344	113.567
38	100				23.1585	28.4892	26.2447	43.081	24.8453	25.6279	26.5366	20.095	96.4329	95.3009	114.098		113.141	110.458	114.931
40	100				22.2967	27.6339	25.3595	42.0872	24.0835	25.4592	26.1039	19.9347	96.1088	94.7303	115.163		115.811	112.465	116.665
42	100				21.7115	26.5729	24.3314	41.0624	23.4633	24.8937	26.4195	19.7388	95.7426	94.7177	116.338		117.474	113.254	118.789
44	100				21.1692	25.8853	24.5903	39.8073	23.1965	24.4824	26.0563	19.3095	95.5739	93.7209	116.879		120.372	114.144	120.788
46	100				20.696	25.0227	23.8598	38.5934	22.7273	24.147	25.523	19.4814	95.3079	93.6173	117.01		122.896	115.95	122.371
48	100				20.7498	24.407	23.41	37.8953	21.8876	24.0788	25.0461	19.3001	95.3328	93.3635	118.002		124.752	116.725	124.095
Round 3
	Targets Only				182				182+ Dara				PBNK				PBNK + Dara
0	100				100	100	100	100	100	100	100	100	100	100	100		100	100	100
2					84.2562	89.4411	83.4794	88.4142	79.7845	90.1734	75.9004	88.386	99.0802	103.532	97.388		94.4395	93.8825	94.281
4	100				81.5554	89.809	78.316	90.2614	67.332	87.237	57.1794	86.2142	96.2831	95.8661	96.8734		97.0504	96.478	96.8875
6	100				80.0847	89.9264	73.09	90.1653	56.4131	84.3517	48.0776	82.6192	96.6156	95.4627	96.6779		97.6966	97.0886	97.7748
8	100				76.2345	89.7424	68.3788	89.3731	48.3858	80.1016	42.6795	78.6552	95.8151	94.5721	96.0604		98.5431	97.3985	98.4299
10	100				71.8585	88.3383	63.5597	89.5706	43.0132	76.2867	38.9308	74.2398	95.2018	92.69	95.6518		99.1553	97.3188	99.3602
12	100				67.6458	87.7635	58.0832	88.4096	38.6503	71.7672	36.5915	70.1112	93.9558	91.6158	94.5778		99.6016	97.4723	99.7075
14	100				64.4605	86.9517	53.9734	88.0257	36.376	68.7436	34.6735	65.9959	92.9055	90.5609	94.0984		100.43	98.0201	100.404
16	100				61.3974	86.1093	49.836	87.5005	33.5949	65.3236	32.9326	62.8719	92.7517	89.3686	93.3915		100.892	97.7774	100.148
18	100				58.3701	85.5092	47.0882	87.2457	32.0148	63.2159	31.8602	59.6148	92.0031	88.8863	93.7163		101.897	97.8678	100.829
20	100				56.54	86.7107	45.3085	87.832	32.2548	60.6258	32.0203	57.1045	91.4263	88.1447	93.4795		102.846	98.0399	100.709
22	100				53.1698	85.3879	42.9331	87.2695	32.2226	58.0727	31.6175	54.5384	91.354	87.5647	93.1014		104.185	98.8163	100.833
24	100				51.0544	86.7877	41.1235	86.8618	31.3267	56.8098	31.4849	52.0903	91.4926	86.7372	93.0797		105.166	98.8792	101.821
26	100				48.3028	86.2105	39.5663	87.9533	30.0649	54.2931	31.2648	50.1166	91.0794	86.2542	92.9977		106.36	99.4485	101.889
28	100				46.2628	87.6142	38.6513	89.228	30.1293	53.0683	31.4898	47.4484	90.9459	85.9325	92.7363		107.135	100.093	102.596
30	100				44.9514	88.1966	37.2178	89.849	29.6985	50.9917	31.0087	45.4228	90.4951	86.2756	91.7367		108.479	100.474	102.323
32	100				43.0758	89.5364	36.4011	91.5627	29.2833	49.8926	30.4907	44.3036	90.7363	86.0522	92.3122		109.587	101.002	103.381
34	100				41.3255	91.2021	35.695	92.3068	29.03	48.2672	31.0915	42.5995	89.756	86.0272	92.1184		110.216	101.004	104.017
36	100				40.5028	93.338	34.1369	93.0889	28.9813	47.6562	30.7829	41.7689	89.9079	85.1442	91.576		111.251	101.021	103.894
38	100				38.6715	94.429	34.0541	95.1743	28.5088	46.05	30.7738	40.692	90.1792	85.6369	91.5643		112.156	101.532	103.88
40	100				37.1228	93.1271	33.0904	96.2732	28.3252	43.6013	30.4518	39.8137	89.9728	85.4277	91.587		112.687	101.784	105.029
42	100				35.3218	94.2536	32.1187	97.1272	27.52	43.6373	30.1218	38.1531	89.039	85.1384	91.5156		113.353	101.639	105.36
44	100				34.9629	96.8195	31.7442	98.6408	27.7627	41.3358	30.1201	37.7686	88.9832	84.6764	90.9861		114.337	101.629	105.117
46	100				33.4675	96.7143	31.4714	100.053	26.6328	41.39	29.8604	37.0499	88.3255	84.6655	91.1241		114.287	101.824	105.132
10:1 E:T IncuCyte data (Figure 4A)
Round 1
	Targets Only				182				182+ Dara				PBNK				PBNK + Dara
0	100				100	100	100	100	100	100	100	100	100	100	100		100	100	100
2
4	100				123.496	123.295	123.831	123.955	114.124	118.338	115.782	94.4131	106.537	107.742	93.1353		97.7492	98.4496	77.7815
6	100				52.7303	65.2784	55.8276	72.3468	38.0796	43.7094	40.9634	42.5932	103.41	106.496	72.625		79.7392	86.3905	44.9997
8	100				36.0958	42.0336	39.5922	57.7551	24.9448	25.1263	25.2977	26.655	103.626	106.68	63.7963		70.819	78.6603	31.5543
10	100				30.0568	35.2986	33.3317	49.4158	19.6958	18.9756	18.5736	19.8029	101.111	103.772	57.666		60.9422	71.3316	23.0808
12	100				26.8603	30.5085	29.3948	42.1968	14.8375	16.1104	14.6817	17.3231	98.359	100.551	51.7639		53.4243	64.5923	17.2941
14	100				28.7136	29.5398	31.2869	39.8042	14.2508	13.4267	12.146	16.0455	96.0791	97.2029	47.7838		48.3798	59.5549	15.2135
16	100				28.292	28.7014	32.2413	37.864	13.9839	11.9323	12.428	14.7705	94.1701	93.3041	43.9159		45.1907	54.8833	13.5219
18	100				28.4274	28.1043	32.1627	34.5431	12.4672	11.5949	11.503	13.3911	92.1885	91.2203	41.4476		41.9439	51.8022	12.023
20	100				27.4993	27.9693	30.5245	33.4737	11.7247	11.4029	11.3526	14.1226	90.8803	89.2969	39.0355		39.2197	48.7696	10.3382
22	100				26.1798	27.0628	29.0151	32.5372	11.1133	10.7152	10.3802	14.2744	90.2152	87.3968	37.3041		37.4982	45.8966	9.21375
24	100				24.838	26.0203	27.6263	31.3517	10.6002	11.2663	10.0677	14.649	89.0871	86.7587	35.7077		35.3048	44.2899	8.10616
26	100				23.2256	24.9536	26.5724	30.9823	10.4452	11.7831	9.56552	14.8274	88.9138	85.8569	34.2037		33.5918	41.4025	7.74404
28	100				22.0014	23.9111	25.6588	28.9716	10.8336	11.3773	10.1718	14.7075	88.9905	85.7523	33.2035		31.7116	40.342	7.55965
30	100				20.9384	22.8429	24.0553	27.5958	10.7701	11.7779	9.6418	15.1157	89.343	85.4082	32.2217		30.1114	38.2829	6.68909
32	100				19.2857	21.6543	22.9369	26.1576	10.2668	11.4702	10.3006	14.3029	90.0248	85.6773	31.6936		28.6989	37.0487	6.53562
34	100				18.6768	20.8993	21.8172	24.9095	10.2287	11.7936	10.1111	13.976	90.3028	86.4432	31.1787		27.4578	35.4944	6.43217
36	100				18.0708	19.7863	21.3667	23.5495	10.3593	11.6435	9.67522	14.086	91.785	86.4395	30.8025		26.3505	34.1731	6.02217
38	100				17.1931	19.4791	20.7168	22.8533	10.1432	11.8619	9.65496	13.0781	92.7736	87.2629	30.5376		25.3657	33.409	5.9048
40	100				16.03	18.2383	19.6488	21.3901	9.86898	11.7509	9.44621	12.5513	93.8452	87.8787	30.3687		24.3655	31.9447	5.47744
42	100				15.2101	17.4822	18.6414	20.1404	9.63797	11.0479	8.80481	12.0759	94.1349	88.0642	30.0498		23.2382	31.0394	5.17152
44	100				14.7147	16.8642	17.9248	19.1952	9.41486	11.163	8.70428	11.5676	94.2104	88.6128	30.0771		22.6352	30.0908	4.90494
46	100				13.8217	16.0318	17.4174	18.7648	8.67277	10.9188	8.74473	10.8539	94.8188	88.8564	29.8148		21.7593	29.1841	4.83192
48	100				13.2332	15.6546	16.6716	17.6668	7.99295	10.4825	8.28537	10.3702	94.7512	88.4946	29.9417		21.1134	28.3981	4.50516
Round 2
	Targets Only				182				182+ Dara				PBNK				PBNK + Dara
0	100				100	100	100	100	100	100	100	100	100	100	100		100	100	100
2	100				61.822	65.0918	71.2253	66.2323	52.6056	49.6842	50.6201	54.3235	102.922	100.82	100.896		99.5447	98.3179	100.534
4	100				51.7765	55.5792	58.8679	53.4946	38.9144	37.4485	38.1364	42.0481	104.534	101.118	101.836		97.8512	96.9744	101.302
6	100				47.8484	50.0977	52.3424	45.3711	30.9014	31.7261	34.6403	35.8405	104.469	100.906	102.551		95.8936	94.8455	100.956
8	100				46.2053	47.8487	49.7759	41.3625	31.1741	30.7261	30.4475	31.6057	105.247	101.033	102.847		95.5477	95.1048	101.506
10	100				46.7239	45.9353	49.3565	39.6506	32.4606	29.4366	29.5308	30.5606	105.43	101.443	103.462		95.1688	94.8394	102.116
12	100				46.1726	46.4263	50.9529	39.7414	35.2707	28.8202	29.7792	30.9402	106.523	102.051	104.87		95.9455	95.011	103.52
14	100				44.8137	45.5404	49.6272	38.9459	37.8222	30.5998	30.671	33.0582	107.209	102.659	105.851		95.9489	95.4439	104.129
16	100				44.4472	44.3996	49.307	37.6527	39.3396	30.4058	32.5808	35.1123	108.479	104.198	108.053		97.2385	96.431	105.323
18	100				44.1688	43.2563	47.9888	37.2785	38.3667	32.8014	32.9454	36.5806	109.104	105.466	109.29		98.4222	97.7709	106.198
20	100				42.129	43.558	47.8246	37.3023	40.0767	33.7196	35.2052	36.3916	110.689	106.532	111.602		99.4929	98.9264	107.462
22	100				40.776	41.3708	46.7216	35.929	40.7857	34.5516	34.4504	37.3043	112.051	107.767	113.923		100.702	100.768	109.065
24	100				39.36	40.1139	46.7095	35.7852	41.8925	35.7071	36.0982	37.2901	113.62	109.983	116.153		102.3	101.973	110.498
26	100				38.23	39.7921	44.4105	34.3698	41.0143	35.966	35.957	36.9807	114.903	111.351	118.557		104.251	103.956	112.527
28	100				37.1952	39.2533	43.3999	34.0148	40.6103	35.9523	34.6443	37.4304	115.595	112.732	120.801		106.112	106.589	114.716
30	100				35.6265	37.5871	41.3432	32.5725	39.681	35.8925	34.2694	37.6527	116.896	113.373	123.26		107.54	108.542	117.282
32	100				34.6812	36.8265	41.92	31.6247	39.4313	35.2918	34.3329	37.0783	117.787	114.563	126.064		110.001	110.732	120.124
34	100				33.8204	36.4459	39.9952	31.1196	38.8839	34.8623	33.2806	35.6081	118.386	115.551	129.142		113.195	113.437	122.897
36	100				33.2002	35.9393	39.0012	30.1952	38.5038	35.4142	32.743	35.5206	120.716	117.348	132.711		116.687	117.128	127.712
38	100				31.8842	34.673	38.1912	29.1931	37.218	34.5211	31.0751	34.4731	119.786	117.746	133.878		118.245	119.031	129.615
40	100				31.1197	33.0649	37.2706	28.9568	37.1424	33.3305	31.477	35.0961	121.652	118.873	136.467		121.139	121.515	132.904
42	100				30.3073	32.9945	36.1413	27.8548	36.6545	33.0852	29.9447	33.7793	121.7	119.074	138.41		123.338	123.598	135.754
44	100				28.8367	32.4574	35.7616	27.3238	36.1753	32.5698	29.0432	33.7906	122.102	119.88	141.297		125.612	126.206	138.844
46	100				28.3297	32.1435	35.318	26.8636	36.3646	32.1534	29.1828	33.5931	122.924	120.091	143.542		127.937	128.12	141.505
48	100				27.5493	31.5231	34.2816	26.4959	35.0373	31.2383	28.5618	33.0597	122.437	120.675	145.908		130.111	130.099	143.796
Round 3
	Targets Only				182				182+ Dara				PBNK				PBNK + Dara
0	100				100	100	100	100	100	100	100	100	100	100	100		100	100	100
2	100				63.6307	76.8772	60.47	75.1876	48.8054	65.472	44.6892	60.7503	94.827	93.8862	95.9877		95.6746	95.1715	94.4588
4	100				53.0818	67.8913	49.6461	66.9846	40.1224	47.2052	40.1934	45.1315	97.4486	96.4818	98.6414		98.3197	97.8026	97.0702
6	100				48.9584	61.78	48.1883	60.139	37.431	43.1433	36.7498	42.4217	98.003	95.9786	100.255		100.219	99.2573	98.6147
8	100				45.9337	55.2511	45.727	53.8902	37.1724	41.5581	37.4296	40.4689	97.5816	96.4218	101.117		101.833	100.293	100.102
10	100				43.9068	50.34	45.091	50.0686	37.2953	41.1706	36.4912	38.1303	98.3606	96.0203	101.747		103.367	101.781	101.356
12	100				40.1642	46.7837	45.4041	45.1253	38.8055	40.8084	37.3726	37.0594	97.5041	95.5801	102.157		104.898	103.163	102.483
14	100				39.7149	43.6434	43.9604	41.4824	40.7309	40.201	39.6604	38.6147	97.4091	95.2501	102.518		106.575	104.865	104.338
16	100				38.3059	42.1999	44.6297	38.4224	39.5033	40.7487	40.2803	37.5344	97.4754	94.7325	102.804		107.471	106.237	105.504
18	100				37.6305	41.0117	45.12	37.2079	39.6131	40.1995	40.5313	37.4992	97.7944	94.6005	103.36		109.549	107.38	107.411
20	100				38.318	39.7309	46.0242	36.3826	40.3636	40.4183	41.9488	36.982	98.2841	94.6756	103.967		111.394	108.78	109.45
22	100				38.455	40.1208	44.8885	35.8414	40.6089	41.3189	41.1409	36.2339	97.7074	94.5409	104.421		112.495	110.337	110.133
24	100				37.2021	39.4911	44.618	35.0487	40.5939	41.2717	41.0692	35.7896	98.5031	94.1653	104.124		113.527	111	112.486
26	100				36.5691	38.6678	44.4985	34.0851	40.0752	41.1037	41.2149	35.1971	97.9331	93.9871	103.976		115.149	111.651	114
28	100				35.395	38.6657	42.9914	34.4236	38.7443	41.4649	41.6326	35.2712	98.291	94.1637	104.65		116.476	112.036	114.711
30	100				34.7203	38.1365	42.0727	32.8186	39.4438	40.9821	40.7417	34.783	97.9537	94.0714	104.852		116.933	112.352	116.038
32	100				34.316	38.3764	42.5069	33.0221	38.601	41.1776	40.1531	34.4005	97.6858	94.1262	105.591		118.101	113.159	117.229
34	100				34.1809	37.204	42.0883	32.0513	38.2442	40.7855	38.5719	34.3571	98.2315	93.4124	105.264		118.636	113.135	118.817
36	100				33.5008	37.3043	41.5921	31.1532	38.2502	40.0805	38.5057	34.0566	97.8013	94.2514	105.01		119.225	113.304	120.499
38	100				32.4722	36.7747	41.5389	31.0102	37.3242	39.4721	39.0599	32.9573	97.4462	94.1736	105.179		119.495	113.932	120.453
40	100				32.094	35.4246	40.2546	30.2807	36.774	39.0978	38.4606	33.7529	97.55	94.2662	105.269		119.96	113.572	121.629
42	100				31.1519	35.851	38.9087	30.7035	35.6529	38.655	37.7179	33.7611	97.2172	93.8376	105.157		119.903	113.27	121.769
44	100				31.5858	35.4157	39.4461	30.3091	35.5878	38.2088	37.628	32.9145	97.009	93.5279	105.065		120.628	113.041	122.419
46	100				31.3158	35.1976	38.5569	29.2329	35.1912	37.8795	37.6281	32.2029	96.8568	93.5997	105.583		121.095	113.46	123.113
3:1 E:T MM.1S counts (Figure 4B)
			MM1S only			FT576-R			PBNK
no mAb	174120	175008	171558	150796	3213.33	28582.7	1182.67	28320	108589	141995	138294
+ Daratumumab	145186	151972	151842	149540	332.667	4411.33	122.667	4780.67	80019.5	113913	51878
10:1 E:T MM.1S counts (Figure 4C)
			MM1S only			FT576-R			PBNK
no mAb	174120	175008	171558	150796	449.333	797.333	181.333	1039.33	43248	74606	63026.5
+ Daratumumab	145186	151972	151842	149540	81.3333	196.667	50	210.667	50673.5	66794	82269
3:1 E:T NK cell counts (Figure 4D)
		FT576-R				PBNK
no mAb	34692	20388	36290.7	16244.7	5854.5	5838.5	2236
+ Daratumumab	12769.3	3668.67	14579.3	4429.33	1977.5	2695.5	488.5
10:1 E:T NK cell counts (Figure 4E)
		FT576-R				PBNK
no mAb	77077.3	48834.7	90194.7	49969.3	1637.5	6099.5	3198.5
+ Daratumumab	53403.3	24749.3	67782.7	31432.7	3459	4053	3128.5
Figure 4G
		MM.1R alone			iDuo-MM CAR-NK cells			Backbone iNK cells
no dara	110125	128366	105290	162	245	152	49500	65351	54061
+ dara	98149	99365	95210	162	99	148	9396	11289	14527

## Sheet: Figure 5
BLI data (Figure 5B, E)
Day	G1: No tumor control				G2: Untreated				G3: Dara				G7: FTiM0126 1 dose				G7: FTiM0126 1 dose dara				G9: FTiM0182 one dose				G12: FTiM0182 R2D2 (Dara) x1				G5: FTiM0170 R2D2 x3				G6: FTiM0182 R2D2 x3				G16: Expanded PB NK x3
2	442000	395000			3190000	2060000	2990000	2850000	2720000	2270000	2530000	3600000	1930000	2520000	3090000	3480000	2930000	2840000	2420000	2650000	3420000	2890000	3400000	1760000	3030000	2500000	3190000	3010000	2550000	3600000	2710000	2750000	2810000	1470000	2900000	3770000	4040000	2190000	2660000	1910000
9	444000	394000			20700000	11500000	19300000	11700000	1900000	2510000	1920000	3310000	12400000	26300000	17800000	30800000	3080000	2580000	3640000	1650000	895000	854000	1030000	893000	1310000	495000	664000	631000	3360000	3710000	3940000	3650000	1740000	1740000	1750000	1560000	23100000	22600000	14100000	11500000
17	575000	455000			320000000	6110000	329000000	164000000	3010000	4050000	2890000	7470000	277000000	315000000	565000000	448000000	4790000	8070000	3800000	2030000	1410000	1160000	1430000	1300000	887000	540000	595000	556000	6800000	5340000	3680000	5820000	1300000	1020000	814000	1130000	498000000	273000000	356000000	167000000
23	448000	391000			4350000000	2420000000	119000000	2300000000	18700000	9220000	10600000	9550000	3520000000	5510000000	7960000000	6890000000	2720000	2370000	4160000	1250000	26000000	56000000	14400000	4780000	2080000	727000	1050000	817000	56900000	36200000	17300000	58300000	3060000	1770000	1170000	6360000	5920000000	2040000000	4230000000	1940000000
31	398000	405000			51800000000	16200000000	42500000000	33400000000	601000000	61700000	156000000	233000000	43000000000	54000000000	60300000000	68500000000	42600000	28700000	57200000	9460000	501000000	985000000	370000000	87900000	2980000	1180000	10500000	1130000	21200000	648000000	281000000	1260000000	3090000	11700000	9210000	195000000	49800000000	34800000000	29100000000	40600000000
NK cell numbers (single dose) (Figure 5C)
Day	FTiM0182 R2D2				FTiM0182 R2D2 + Dara
22	8.4	2.92	8.8	15.32	10.88	2.24	1.2	17.68
28	0.4	0.48	0.64	1.76	1.64	0.04	0	0.8
35	0.12	0.12	0.16	0.16	1.56	0.08	0.16	0.56
NK cell numbers (multi dose) (Figure 5F)
Day	FTiM0170 R2D2				FTiM0182 R2D2				PBNK
22	119.52	119	31.836	32.24	189.52	169	158.36	55.84	0.56	0.4	0.76	0.36
28	23.32	115.08	11.84	0.22	41.32	295.08	18.84	0.32	0.08	0.04	1	0.04
35	72.18	4.2	11.51	1.14	82.68	5.4	16.56	1.24	0.48		0.48	0.24

## Sheet: Figure 6
BLI data (Figure 6-B-D)
		G1:No tumor control		G2:Untreated			G8:FTiM0182.2					G9:FTiM0182.3					G14:FTiM0182.2 + Cytokines					G15:FTiM0182.3 + Cytokines					G16:CART					G17:CART + Cytokines
2	369000	316000		5780000	2480000		4990000	3990000	3770000	3170000		4960000	3990000	3740000	3010000		4730000	3900000	3580000	3870000		4710000	3870000	4350000	2610000		4680000	4450000	3440000	3340000		4500000	3850000	3370000	3840000
9	567000	611000		21800000	22600000		748000	744000	846000	809000		1280000	1050000	711000	971000		571000	1250000	1030000	881000		897000	1090000	1340000	1030000		1780000	2620000	2570000	1750000		809000	803000	798000	813000
16	512000	507000		1440000000	516000000		866000	1120000	1460000	866000		1120000	1100000	857000	1020000		809000	1480000	802000	842000		873000	1310000	961000	1060000		5840000	4650000	3210000	2920000		1060000	1250000	1150000	1480000
23	626000	629000		3550000000	1580000000		1030000	2940000	7870000	1290000		2110000	3470000	1190000	2220000		1360000	994000	697000	1830000		807000	2760000	1710000	721000		37600000	19600000	14700000	16100000		988000	939000	991000	1090000
30	393000	403000		27000000000	28200000000		26300000	63700000	137000000	29600000		5690000	23500000	9180000	21700000		9680000	20200000	2530000	10200000		959000	56000000	11400000	987000		307000000	134000000	169000000	114000000		2730000	1280000	1090000	2210000

## Sheet: Figure 7
MM.1S BCMA with GSI frequency data (Figure 7B)
Day	No Treatment			GSI Treatment
8	1.07	0.9	2.38	77.7	81	84
24	1.67	2.11	1.3	54.9	33.7	82.9
48	0.74	0.72	1.11	1.16	0.76	1.3
BLI data (Figure 7D, E)
Day	G1:No tumor control			G2:Untreated				G3:GSI				G4:Dara(x1)				G5:GSI + Dara(x1)				G10:FTiM0182						G11:FTiM0182 + GSI						G12:FTiM0182 + Dara(x1)						G13:FTiM0182 + GSI + Dara(x1)						G16:CART				G17:CART + GSI
3	492000	461000		905000	1900000	2020000		2050000	1860000	560000		1690000	2180000	1160000		2050000	1930000	469000		1390000	725000	1610000	2220000	1570000		1630000	1420000	2510000	1830000	532000		972000	1620000	1530000	2160000	1470000		545000	1700000	2150000	2350000	1560000		2240000	776000	1530000		2030000	532000
8	355000	359000		7000000	6340000	2810000		6660000	859000	6590000		1720000	2140000	1050000		554000	1620000	1440000		682000	882000	3020000	3950000	2860000		2030000	612000	2040000	1740000	1760000		734000	878000	1100000	937000	993000		856000	637000	840000	966000	884000		678000	1800000	2020000		8230000	1880000
15	477000	462000		39300000	47900000	48000000		47800000	63300000	44500000		621000	1740000	1060000		2400000	549000	547000		3630000	619000	4300000	720000	4820000		1440000	1480000	1280000	1120000	1560000		831000	725000	1340000	741000	821000		630000	680000	810000	698000	599000		1810000	2430000	2380000		18200000	1530000
22	450000	435000		1300000000	190000000	659000000		532000000	914000000	612000000		7770000	7470000	1600000		10900000	5330000	5150000		14900000	11800000	15500000	2390000	20500000		2970000	3070000	530000	566000	3280000		704000	1420000	5840000	870000	1110000		678000	660000	1040000	675000	585000		8920000	5780000	9210000		651000	1210000
29	530000	598000		11700000000	10100000000	376000000		8850000000	11800000000	11500000000		179000000	116000000	13600000		133000000	2770000	9160000		180000000	194000000	188000000	234000000	312000000		11900000	12200000	9160000	12700000	47000000		864000	5370000	1890000	8140000	7390000		755000	904000	1350000	1040000	870000		85400000	124000000	864000		15900000	4860000
In vivo persistence data (Figure 7F)
Day	MM1S only					FT182 only					FT182 + GSI					FT182 + one dara					FT182+ GSI+ one dara					FT182+ 3 dara					FT182+ GSI+ 3 dara					Primary CAR-T					Primary CAR-T + GSI
6	0.2	0	0.04			0.32	0.32	0.68	0.92	0.24	1.04	0.56	1.36	1.12	0.56	0.56	0.92	0.92	0.24	0.12	1.2	1.12	0.64	1.2	0.48	1.88	1.6	0.24			0.2	0.08	0.04			0.54	0.84	0.76			0.59	0.87	0.69
12	0	0.04	0.04			3.6	8.12	4.8	4.88	3.68	11.32	8.72	6.28	11.24	7.76	38.48	2.88	14.92	5.2	2.32	7.56	10.12	12.76	9.76	9.76	4.68	10.76	6.08			4.48	4.64	8.64			0.89	2.24	0.99			1.11	1.36	2.69
18	0	0	0.2			1.68	0.56	0.84	0.64	0.84	2.36	7.84	1.96	3.48	3.96	0.48	0.08	0.32	0.68	0.12	0.6	2	5.04	9.28	1.72	1.04	4.84	2.32			1.96	1.88	3.08			1.81	1.09	1.18			1.22	1.3	1.07
[truncated: 1 more columns]
